# Supplementary material for: Adsorptive Removal of Arsenite and Cobalt by Commercial Sorbents
Source: Materials (Basel). 2025 Nov 12;18(22):5133. doi: 10.3390/ma18225133 (PMC12654324; doi:10.3390/ma18225133)
Supplement: Supplementary file 1 [file materials-18-05133-s001.zip]

Archive with 1 entries (1 files):
- materials-3960330-supplementary.pdf
